# Supplementary material for: Danusertib Induces Apoptosis, Cell Cycle Arrest, and Autophagy but Inhibits Epithelial to Mesenchymal Transition Involving PI3K/Akt/mTOR Signaling Pathway in Human Ovarian Cancer Cells
Source: Int J Mol Sci. 2015 Nov 13;16(11):27228–51. doi: 10.3390/ijms161126018 (PMC4661876; doi:10.3390/ijms161126018)
Supplement: Supplementary file 1 [file ijms-16-26018-s001.zip › Raw data of Figure 13/A2780cp Cells/data - A2780cp Cells.xlsx]

## Sheet: Sheet1
E-cadherin	0	0.01	0.1	0.5		N-cadherin	0	0.01	0.1	0.5
sample 1	0.832	0.785	1.294	1.62		sample 1	0.965	0.986	0.904	0.632
sample 2	0.95	0.983	1.754	1.303		sample 2	0.904	0.941	0.736	0.58
sample 3	1.117	1.184	1.602	1.952		sample 3	1.035	0.969	0.744	0.543
Slug	0	0.01	0.1	0.5		Snail	0	0.01	0.1	0.5
sample 1	1.012	0.908	0.563	0.68		sample 1	1.14	1.156	0.638	0.565
sample 2	1.062	1.018	0.74	0.842		sample 2	1.161	0.855	0.968	0.584
sample 3	0.973	0.97	0.932	0.533		sample 3	0.916	0.763	0.81	0.427
Vimentin	0	0.01	0.1	0.5
sample 1	0.744	0.795	0.596	0.416
sample 2	0.869	1.01	0.546	0.487
sample 3	1.089	0.85	0.854	0.402
