# Supplementary material for: Danusertib Induces Apoptosis, Cell Cycle Arrest, and Autophagy but Inhibits Epithelial to Mesenchymal Transition Involving PI3K/Akt/mTOR Signaling Pathway in Human Ovarian Cancer Cells
Source: Int J Mol Sci. 2015 Nov 13;16(11):27228–51. doi: 10.3390/ijms161126018 (PMC4661876; doi:10.3390/ijms161126018)
Supplement: Supplementary file 1 [file ijms-16-26018-s001.zip › Raw data of Figure 13/C13 cells/data -C13 cells.xlsx]

## Sheet: Sheet1
E-cadherin	0	0.01	0.1	0.5		N-cadherin	0	0.01	0.1	0.5
sample 1	0.874	1.289	1.247	2.025		sample 1	1.078	0.709	0.683	0.61
sample 2	0.95	1.401	1.636	2.046		sample 2	0.883	0.978	0.79	0.741
sample 3	1.101	1.376	1.753	1.854		sample 3	0.873	1.208	0.671	0.493
Slug	0	0.01	0.1	0.5		Snail	0	0.01	0.1	0.5
sample 1	0.794	1.134	0.693	0.344		sample 1	1.297	0.743	0.714	0.496
sample 2	1.167	0.622	0.443	0.323		sample 2	0.872	1.126	0.754	0.725
sample 3	1.28	0.66	0.44	0.428		sample 3	0.84	0.995	1.008	0.595
Vimentin	0	0.01	0.1	0.5
sample 1	0.801	0.518	0.45	0.452
sample 2	0.911	0.831	0.868	0.763
sample 3	1.092	0.812	0.437	0.329
