# Supplementary material for: Danusertib Induces Apoptosis, Cell Cycle Arrest, and Autophagy but Inhibits Epithelial to Mesenchymal Transition Involving PI3K/Akt/mTOR Signaling Pathway in Human Ovarian Cancer Cells
Source: Int J Mol Sci. 2015 Nov 13;16(11):27228–51. doi: 10.3390/ijms161126018 (PMC4661876; doi:10.3390/ijms161126018)
Supplement: Supplementary file 1 [file ijms-16-26018-s001.zip › Raw data of Figure 7 and 11/data - figure 11.xlsx]

## Sheet: A2780cp Cells
Beclin 1	0	0.01	0.1	0.5		LC3-II LC3-I	0	0.01	0.1	0.5
sample 1	0.887	1.199	1.16	1.672		sample 1	0.93	1.194	1.709	2.224
sample 2	1.001	1.136	1.378	1.607		sample 2	1.083	1.441	1.628	2.943
sample 3	1.008	0.981	1.078	1.385		sample 3	0.989	1.221	1.267	3.009
p-AKt Akt	0	0.01	0.1	0.5		PENT	0	0.01	0.1	0.5
sample 1	0.964	0.832	0.489	0.433		sample 1	0.925	1.115	1.333	1.352
sample 2	0.967	0.804	0.394	0.505		sample 2	1.022	1.004	1.067	1.671
sample 3	1.078	0.929	0.393	0.542		sample 3	0.928	1.17	1.244	1.641
p-mTOR mTOR	0	0.01	0.1	0.5		p-PI3K PI3K	0	0.01	0.1	0.5
sample 1	0.934	0.685	0.742	0.47		sample 1	1.069	0.996	0.635	0.353
sample 2	1.067	0.889	0.499	0.278		sample 2	1.323	0.898	0.684	0.464
sample 3	1.059	0.99	0.483	0.648		sample 3	1.038	0.656	0.557	0.407

## Sheet: C13 cells
Beclin 1	0	0.01	0.1	0.5		LC3-II LC3-I	0	0.01	0.1	0.5
重复1	1.008	1.075	1.613	2.11		重复1	1.131	1.37	1.51	1.599
重复2	0.852	1.102	1.436	2.031		重复2	1.049	1.204	1.252	1.829
重复3	0.872	0.943	1.676	2.295		重复3	0.861	1.492	1.782	1.717
p-AKt Akt	0	0.01	0.1	0.5		PENT	0	0.01	0.1	0.5
重复1	0.921	1.087	0.91	0.495		重复1	0.878	1.413	1.372	1.569
重复2	1.058	0.941	0.81	0.768		重复2	1.07	1.023	1.203	1.421
重复3	0.935	0.938	0.814	0.761		重复3	0.7	1.059	1.28	1.554
p-mTOR mTOR	0	0.01	0.1	0.5		p-PI3K PI3K	0	0.01	0.1	0.5
重复1	0.944	0.952	0.574	0.604		重复1	1.008	0.822	0.852	0.586
重复2	1.128	0.82	0.637	0.63		重复2	0.984	0.784	0.826	0.297
重复3	1	0.703	0.725	0.653		重复3	0.998	0.988	0.571	0.542
