# Supplementary material for: Danusertib Induces Apoptosis, Cell Cycle Arrest, and Autophagy but Inhibits Epithelial to Mesenchymal Transition Involving PI3K/Akt/mTOR Signaling Pathway in Human Ovarian Cancer Cells
Source: Int J Mol Sci. 2015 Nov 13;16(11):27228–51. doi: 10.3390/ijms161126018 (PMC4661876; doi:10.3390/ijms161126018)
Supplement: Supplementary file 1 [file ijms-16-26018-s001.zip › Raw data of Figure 7 and 11/data - figure 7.xlsx]

## Sheet: A2780cp Cells
Bax	0	0.01	0.1	0.5		Bcl-2	0	0.01	0.1	0.5
重复1	0.707	0.832	0.901	1.605		重复1	1.02	0.982	0.888	0.814
重复2	0.869	0.876	0.653	1.688		重复2	0.952	0.981	0.699	0.49
重复3	1.207	0.587	0.801	1.583		重复3	0.97	0.992	0.679	0.571
Bcl-xl	0	0.01	0.1	0.5		caspase 3	0	0.01	0.1	0.5
重复1	0.781	0.402	0.277	0.583		重复1	1	1.551	1.601	2.327
重复2	0.963	1.256	0.523	0.472		重复2	1.049	0.917	1.358	2.081
重复3	1.191	1.388	0.565	0.52		重复3	0.903	1.116	1.376	2.237
caspase 9	0	0.01	0.1	0.5		cytochrome c	0	0.01	0.1	0.5
重复1	0.747	0.838	1.009	1.671		重复1	0.979	1.101	1.858	1.538
重复2	0.933	1.148	0.995	2.023		重复2	1.037	1.03	1.342	1.129
重复3	1.097	0.969	1.043	1.481		重复3	1.089	0.973	1.435	1.068
PUMA	0	0.01	0.1	0.5
重复1	0.947	1.193	1.275	1.584
重复2	1.019	0.968	1.718	1.233
重复3	0.851	1.034	1.718	1.099

## Sheet: C13 Cells
Bax	0	0.01	0.1	0.5		Bcl-2	0	0.01	0.1	0.5
sample 1	1.07	1.296	2.555	2.483		sample 1	0.989	0.923	0.487	0.689
sample 2	0.835	0.691	1.61	1.813		sample 2	0.985	1.096	0.253	0.328
sample 3	1.068	1.149	2.479	2.154		sample 3	1.014	1.115	0.596	0.711
Bcl-xl	0	0.01	0.1	0.5		caspase 3	0	0.01	0.1	0.5
sample 1	0.978	0.969	0.532	0.821		sample 1	1.099	1.127	1.773	1.939
sample 2	1.019	0.966	0.41	0.71		sample 2	1.274	1.532	1.313	2.478
sample 3	1.048	0.993	0.708	0.525		sample 3	0.987	0.866	1.97	2.048
caspase 9	0	0.01	0.1	0.5		cytochrome c	0	0.01	0.1	0.5
sample 1	0.723	1.114	1.035	2.337		sample 1	0.976	0.96	0.769	1.972
sample 2	0.912	1.013	0.805	2.387		sample 2	1.073	0.974	0.993	1.835
sample 3	1.073	0.828	0.754	2.131		sample 3	0.979	0.991	1.013	1.817
PUMA	0	0.01	0.1	0.5
sample 1	0.634	0.752	1.904	2.028
sample 2	1.199	0.709	2.592	2.294
sample 3	0.862	1.483	1.73	2.023
